# Supplementary material for: DNA barcoding of marine teleost fishes (Teleostei) in Cebu, the Philippines, a biodiversity hotspot of the coral triangle
Source: Sci Rep. 2023 Sep 8;13:14867. doi: 10.1038/s41598-023-41832-9 (PMC10491795; doi:10.1038/s41598-023-41832-9)
Supplement: Supplementary file 3 — Supplementary Tables. [file 41598_2023_41832_MOESM3_ESM.xlsx]

## Sheet: S1-Sampling localities in Cebu
	Supplementary Table S1. Detailed information of sampling localities in Cebu, the Philippines.
Code	Locality	Latitude	Longitude
1	Bogo Public Market	11°03'21.7"N	124°00'45.0"E
2	Macapagal-Durano Fish Port	10°31'04.6"N	124°01'44.0"E
3	Danao Public Market	10°31'02.4"N	124°01'33.6"E
4	Compostela Public Market	10°27'10.4"N	124°00'46.0"E
5	Liloan local market	10°23'34.0"N	123°59'03.0"E
6	Meguila Mini Market	10°18'59.7"N	123°59'51.1"E
7	Cordova	10°14'55.1"N	123°57'11.3"E
8	Cordova	10°14'48.3"N	123°56'17.0"E
9	Pasil Fish Market	10°17'30.6"N	123°53'31.7"E
10	Mandaue City Public Market	10°19'39.8"N	123°56'28.6"E
11	Santander Public Market	9°25'03.3"N	123°20'06.2"E
12	Santander	9°25'01.9"N	123°18'05.4"E
13	Ginatilan Public Market	9°34'12.1"N	123°18'41.2"E
14	Alegria Public Market	9°43'27.9"N	123°20'25.0"E
15	Badian Public Market	9°52'10.2"N	123°23'45.3"E
16	Moalboal Fish & Meat Market	9°56'09.7"N	123°23'32.4"E
17	Barili	10°07'28.1"N	123°29'29.2"E
18	Bantayan Public Market	11°09'54.9"N	123°43'03.0"E

## Sheet: S2-Species checklist of Cebu
	Supplementary Table S1. Catalog number, species ID, sampling area, sampling date, specimen deposition, similarity of the nearest sequence from the online database, barcode index number (BIN), GenBank accession number, and IUCN Red List Status of each sequenced specimen in this study. "-", voucher specimen not preserved; DOS, Department of Oceanography, National Sun Yat-sen University; NAMR, Marin…
Catalog number	Order	Family	Species	Sampling area	Sampling date	Specimen deposition	% Similarity	BIN	Accession number	IUCN Red List Status
DOS 08612	Acanthuriformes	Acanthuridae	Acanthurus mata	n/a	2010/2/22–2/27	NAMR	100	BOLD:AAE4025	OR114176	LC
DOS 08613	Acanthuriformes	Acanthuridae	Acanthurus nigricans	n/a	2010/2/22–2/27	NAMR	100	BOLD:ACE9749	OR114177	LC
DOS 06559	Acanthuriformes	Acanthuridae	Acanthurus nigricauda	Mactan	2018-12-27	-	99.81	BOLD:AAB8729	OR113763	LC
DOS 06562-1	Acanthuriformes	Acanthuridae	Acanthurus nigricauda	Barili–Santander	2018-12-30	DOS	100	BOLD:AAB8729	OR113765	LC
DOS 08614	Acanthuriformes	Acanthuridae	Acanthurus olivaceus	n/a	2010/2/22–2/27	NAMR	100	BOLD:AAC6423	OR114178	LC
DOS 06558	Acanthuriformes	Acanthuridae	Acanthurus xanthopterus	Barili–Santander	2018-12-30	DOS	100	BOLD:AAC6467	OR113762	LC
DOS 06563-1	Acanthuriformes	Acanthuridae	Acanthurus xanthopterus	Barili–Santander	2018-12-30	DOS	100	BOLD:AAC6467	OR113766	LC
DOS 06564	Acanthuriformes	Acanthuridae	Ctenochaetus binotatus	Mactan	2018-12-27	-	100	BOLD:AAB9166	OR113767	LC
DOS 06557	Acanthuriformes	Acanthuridae	Ctenochaetus striatus	Mactan	2018-12-27	DOS	99.82	BOLD:AAB9167	OR113761	LC
DOS 06561	Acanthuriformes	Acanthuridae	Ctenochaetus tominiensis	Bogo	2019-01-04	DOS	99.67	BOLD:ACH8120	OR113764	LC
DOS 06571	Acanthuriformes	Acanthuridae	Naso hexacanthus	Bogo	2019-01-04	-	100	BOLD:AAE3577	OR113774	LC
DOS 06567-3	Acanthuriformes	Acanthuridae	Naso lituratus	Bogo	2019-01-04	-	99.68	BOLD:AAA8635	OR113770	LC
DOS 06568-1	Acanthuriformes	Acanthuridae	Naso lopezi	Danao–Mandaue	2018-12-28	-	100	BOLD:AEN4495	OR113771	LC
DOS 06569-2	Acanthuriformes	Acanthuridae	Naso thynnoides	Bogo	2019-01-04	-	100	BOLD:AAK9252	OR113772	LC
DOS 06572	Acanthuriformes	Acanthuridae	Naso unicornis	Bogo	2019-01-04	-	100	BOLD:AAC8042	OR113775	LC
DOS 06565	Acanthuriformes	Acanthuridae	Naso vlamingii	Mactan	2018-12-27	DOS	100	BOLD:AAE3624	OR113768	LC
DOS 06570-1	Acanthuriformes	Acanthuridae	Naso vlamingii	Bogo	2019-01-04	-	100	BOLD:AAE3624	OR113773	LC
DOS 06573	Acanthuriformes	Acanthuridae	Naso vlamingii	Bogo	2019-01-04	-	100	BOLD:AAE3624	OR113776	LC
DOS 06574-1	Acanthuriformes	Acanthuridae	Zebrasoma scopas	Mactan	2018-12-27	DOS	99.82	BOLD:AAB3787	OR113777	LC
DOS 06575-1	Acanthuriformes	Acanthuridae	Zebrasoma velifer	Mactan	2018-12-27	DOS	100	BOLD:AAB3789	OR113778	LC
DOS 06996-1	Acropomatiformes	Malakichthyidae	Verilus pacificus	Barili–Santander	2018-12-30	DOS	99.39	BOLD:ADL0143	OR114164	NE
DOS 08615	Anguilliformes	Congridae	Ariosoma meeki	n/a	2010/2/22–2/27	NAMR	100	BOLD:AAF6667	OR114179	LC
DOS 06679-1	Anguilliformes	Congridae	Ariosoma scheelei	Barili–Santander	2018-12-30	DOS	99.66	BOLD:AAJ1709	OR113869	LC
DOS 06680-1	Anguilliformes	Congridae	Conger cinereus	Barili–Santander	2018-12-30	DOS	100	BOLD:AAD1242	OR113870	LC
DOS 06819	Anguilliformes	Congridae	Conger cinereus	Mactan	2018-12-27	-	99.62	BOLD:AAD1242	OR114000	LC
DOS 08616	Anguilliformes	Congridae	Conger cinereus	n/a	2010/2/22–2/27	NAMR	99.82	BOLD:AAD1242	OR114180	LC
DOS 06681-1	Anguilliformes	Congridae	Rhynchoconger sp.	Bogo	2019-01-04	-	-	-	OR113871	NE
DOS 08617	Anguilliformes	Congridae	Uroconger lepturus	n/a	2010/2/22–2/27	NAMR	100	BOLD:AAD1243	OR114181	LC
DOS 08618	Anguilliformes	Muraenidae	Diaphenchelys laimospila	n/a	2010/2/22–2/27	NAMR	-	BOLD:ACE0575	OR114182	NE
DOS 06820-1	Anguilliformes	Muraenidae	Echidna delicatula	Mactan	2018-12-27	DOS	99.52	BOLD:ADB3241	OR114001	LC
DOS 06821	Anguilliformes	Muraenidae	Echidna nebulosa	Mactan	2018-12-27	DOS	100	BOLD:AAC5551	OR114002	LC
DOS 08619	Anguilliformes	Muraenidae	Echidna polyzona	n/a	2010/2/22–2/27	NAMR	99.85	BOLD:AAC9046	OR114183	LC
DOS 08621	Anguilliformes	Muraenidae	Gymnothorax annulatus	n/a	2010/2/22–2/27	NAMR	-	-	OR114186	LC
DOS 06822-1	Anguilliformes	Muraenidae	Gymnothorax cf. chilospilus	Mactan	2018-12-27	DOS	-	BOLD:AAC0199	OR114003	NE
DOS 08620-1	Anguilliformes	Muraenidae	Gymnothorax cf. chilospilus	n/a	2010/2/22–2/27	NAMR	-	BOLD:AAC0199	OR114184	NE
DOS 08620-2	Anguilliformes	Muraenidae	Gymnothorax cf. chilospilus	n/a	2010/2/22–2/27	NAMR	-	BOLD:AAC0199	OR114185	NE
DOS 06823	Anguilliformes	Muraenidae	Gymnothorax cf. cribroris	Mactan	2019-01-07	DOS	99.07	BOLD:ADO7572	OR114004	NE
DOS 06824	Anguilliformes	Muraenidae	Gymnothorax enigmaticus	Mactan	2018-12-27	DOS	99.85	BOLD:ACK6278	OM037461	LC
DOS 06826-1	Anguilliformes	Muraenidae	Gymnothorax fimbriatus	Barili–Santander	2019-01-02	DOS	99.47	BOLD:AAY2663	OR114006	LC
DOS 06827	Anguilliformes	Muraenidae	Gymnothorax formosus	Mactan	2019-01-07	DOS	99.61	BOLD:AAC5501	OR114007	LC
DOS 06825	Anguilliformes	Muraenidae	Gymnothorax isingteena	Bogo	2019-01-07	-	100	BOLD:ADB3872	OR114005	LC
DOS 06828-1	Anguilliformes	Muraenidae	Gymnothorax monochrous	Bogo	2019-01-04	DOS	99.85	BOLD:AAY2653	ON351491	LC
DOS 08622	Anguilliformes	Muraenidae	Gymnothorax phasmatodes	n/a	2010/2/22–2/27	NAMR	-	BOLD:ADB4048	OR114187	LC
DOS 06829-1	Anguilliformes	Muraenidae	Gymnothorax pseudothyrsoideus	Bogo	2019-01-04	-	100	BOLD:AAD0324	OM037539	LC
DOS 06830-1	Anguilliformes	Muraenidae	Gymnothorax punctatofasciatus	Mactan	2018-12-27	DOS	-	BOLD:AED6534	OR114008	LC
DOS 06831-1	Anguilliformes	Muraenidae	Gymnothorax richardsonii	Mactan	2018-12-27	DOS	99.81	BOLD:AAI6393	OR114009	LC
DOS 06832	Anguilliformes	Muraenidae	Gymnothorax zonipectis	Mactan	2019-01-07	DOS	100	BOLD:ACK7703	OM037474	LC
DOS 06833	Anguilliformes	Muraenidae	Strophidon sathete	Bogo	2019-01-04	DOS	100	BOLD:AAD2512	OR114010	LC
PNM 15711	Anguilliformes	Muraenidae	Uropterygius sp.	Mactan	2018-12-27	PNM	-	BOLD:ACK6686	OQ508847	NE
DOS 08623	Anguilliformes	Ophichthidae	Ophichthus lithinus	n/a	2010/2/22–2/27	NAMR	100	BOLD:ACU7516	OR114188	NE
DOS 06603-1	Atheriniformes	Atherinidae	Doboatherina balabacensis	Mactan	2018-12-27	DOS	99.65	BOLD:ADB4639	OR113794	NE
DOS 03159-1	Atheriniformes	Atherinidae	Doboatherina duodecimalis	Badian	2018-12-30	DOS	99.83	BOLD:ACR6493	OR113754	NE
DOS 06602-1	Atheriniformes	Atherinidae	Doboatherina duodecimalis	Barili–Santander	2018-12-30	-	99.48	BOLD:ACR6493	OR113793	NE
DOS 08624	Atheriniformes	Atherinidae	Hypoatherina temminckii	n/a	2010/2/22–2/27	NAMR	99.83	BOLD:AAV4739	OR114189	NE
DOS 06604-1	Atheriniformes	Atherionidae	Atherion elymus	Barili–Santander	2018-12-30	DOS	-	-	OR113795	LC
DOS 06674-1	Aulopiformes	Chlorophthalmidae	Chlorophthalmus sp.	Barili–Santander	2018-12-30	DOS	100	BOLD:AAC3366	OR113865	NE
DOS 06975	Aulopiformes	Synodontidae	Saurida gracilis	Barili–Santander	2018-12-30	DOS	99.81	BOLD:AAE4190	OR114147	LC
DOS 08625-1	Aulopiformes	Synodontidae	Saurida longimanus	n/a	2010/2/22–2/27	NAMR	98.83	BOLD:AAG4617	OR114190	LC
DOS 08625-2	Aulopiformes	Synodontidae	Saurida longimanus	n/a	2010/2/22–2/27	NAMR	98.35	BOLD:AAG4617	OR114191	LC
DOS 08626-1	Aulopiformes	Synodontidae	Saurida undosquamis	n/a	2010/2/22–2/27	NAMR	100	BOLD:AAB1853	OR114192	LC
DOS 08626-2	Aulopiformes	Synodontidae	Saurida undosquamis	n/a	2010/2/22–2/27	NAMR	99.82	BOLD:AAB1853	OR114193	LC
DOS 06973-1	Aulopiformes	Synodontidae	Synodus variegatus	Mactan	2018-12-27	-	100	BOLD:AAB5069	OR114145	LC
DOS 06974-1	Aulopiformes	Synodontidae	Synodus variegatus	Barili–Santander	2018-12-30	DOS	100	BOLD:AAB5069	OR114146	LC
DOS 06978-1	Aulopiformes	Synodontidae	Synodus variegatus	Mactan	2018-12-27	DOS	100	BOLD:AAB5069	OR114148	LC
DOS 08627-1	Aulopiformes	Synodontidae	Synodus variegatus	n/a	2010/2/22–2/27	NAMR	100	BOLD:AAB5069	OR114194	LC
DOS 08627-2	Aulopiformes	Synodontidae	Synodus variegatus	n/a	2010/2/22–2/27	NAMR	100	BOLD:AAB5069	OR114195	LC
DOS 08627-3	Aulopiformes	Synodontidae	Synodus variegatus	n/a	2010/2/22–2/27	NAMR	100	BOLD:AAB5069	OR114196	LC
DOS 08627-4	Aulopiformes	Synodontidae	Synodus variegatus	n/a	2010/2/22–2/27	NAMR	100	BOLD:AAB5069	OR114197	LC
DOS 08627-5	Aulopiformes	Synodontidae	Synodus variegatus	n/a	2010/2/22–2/27	NAMR	99.85	BOLD:AAB5069	OR114198	LC
DOS 08627-6	Aulopiformes	Synodontidae	Synodus variegatus	n/a	2010/2/22–2/27	NAMR	100	BOLD:AAB5069	OR114199	LC
DOS 06618	Beloniformes	Belonidae	Strongylura incisa	Bantayan Island	2019-01-05	DOS	99.83	BOLD:AAJ9358	OR113809	NE
DOS 03162	Beloniformes	Belonidae	Strongylura strongylura	Badian	2018-12-30	DOS	100	BOLD:ACE0423	OR113757	NE
DOS 06617-7	Beloniformes	Belonidae	Strongylura strongylura	Barili–Santander	2018-12-30	DOS	99.84	BOLD:ACE0423	OR113808	NE
DOS 06616-1	Beloniformes	Belonidae	Tylosurus crocodilus	Bogo	2019-01-04	-	100	BOLD:AAC4148	OR113807	LC
DOS 06619-1	Beloniformes	Belonidae	Tylosurus crocodilus	Mactan	2018-12-27	-	100	BOLD:AAC4148	OR113810	LC
DOS 08628	Beloniformes	Exocoetidae	Cheilopogon spilonotopterus	n/a	2010/2/22–2/27	NAMR	100	BOLD:AAV7231	OR114200	NE
DOS 08629	Beloniformes	Exocoetidae	Parexocoetus mento	n/a	2010/2/22–2/27	NAMR	100	BOLD:AAU0924	OR114201	NE
DOS 08630	Beloniformes	Exocoetidae	Prognichthys brevipinnis	n/a	2010/2/22–2/27	NAMR	100	BOLD:ADK3534	OR114202	NE
DOS 06722-1	Beloniformes	Hemiramphidae	Hemiramphus far	Mactan	2018-12-27	DOS	100	BOLD:AAC0563	OR113910	NE
DOS 06721-1	Beloniformes	Hemiramphidae	Hemiramphus lutkei	Barili–Santander	2018-12-30	DOS	99.67	BOLD:ACK7284	OR113909	NE
DOS 06723-1	Beloniformes	Hemiramphidae	Hemiramphus lutkei	Mactan	2018-12-27	DOS	99.74	BOLD:ACK7284	OR113911	NE
DOS 06726-1	Beloniformes	Hemiramphidae	Hemiramphus lutkei	Barili–Santander	2019-01-02	-	100	BOLD:ACK7284	OR113914	NE
DOS 06725-1	Beloniformes	Hemiramphidae	Hyporhamphus quoyi	Bantayan Island	2019-01-05	-	99.84	BOLD:AAC4256	OR113913	NE
DOS 06695-1	Beloniformes	Hemiramphidae	Oxyporhamphus convexus	Barili–Santander	2018-12-30	DOS	100	BOLD:AAF2491	OR113884	NE
DOS 06697-1	Beloniformes	Hemiramphidae	Oxyporhamphus convexus	Danao–Mandaue	2018-12-28	DOS	100	BOLD:AAF2491	OR113885	NE
DOS 06724	Beloniformes	Zenarchopteridae	Zenarchopterus dispar	Bogo	2019-01-07	DOS	-	-	OR113912	LC
DOS 03161-1	Beloniformes	Zenarchopteridae	Zenarchopterus sp.	Badian	2018-12-30	DOS	-	-	OR113756	NE
DOS 08631	Blenniiformes	Blenniidae	Atrosalarias holomelas	n/a	2010/2/22–2/27	NAMR	100	BOLD:ADB3270	OR114203	LC
DOS 06621-2	Blenniiformes	Blenniidae	Petroscirtes variabilis	Barili–Santander	2018-12-30	DOS	99.67	BOLD:AAC0932	OR113812	LC
DOS 08632	Blenniiformes	Blenniidae	Salarias ceramensis	n/a	2010/2/22–2/27	NAMR	99.84	BOLD:ACM4633	OR114204	LC
DOS 08633	Blenniiformes	Blenniidae	Salarias ceramensis	n/a	2010/2/22–2/27	NAMR	99.81	BOLD:ACM4633	OR114205	LC
DOS 06620-1	Blenniiformes	Blenniidae	Salarias fasciatus	Bogo	2019-01-06	DOS	100	BOLD:AAB7189	OR113811	LC
DOS 06632	Caproiformes	Antigoniidae	Antigonia rubescens	Bogo	2019-01-04	DOS	99.82	BOLD:AAC2558	OR113824	NE
DOS 06633	Carangiformes	Carangidae	Alectis ciliaris	Danao–Mandaue	2018-12-28	-	100	BOLD:AAB7827	OR113825	LC
DOS 06653	Carangiformes	Carangidae	Atropus hedlandensis	Mactan	2018-12-27	DOS	100	BOLD:AAD6117	OR113844	LC
DOS 06634-1	Carangiformes	Carangidae	Atule mate	Barili–Santander	2018-12-30	-	100	BOLD:AAB3382	OR113826	LC
DOS 06639	Carangiformes	Carangidae	Caranx sexfasciatus	Barili–Santander	2018-12-30	DOS	100	BOLD:AAB0584	OR113831	LC
DOS 06640-1	Carangiformes	Carangidae	Caranx sexfasciatus	Barili–Santander	2018-12-30	DOS	99.84	BOLD:AAB0584	OR113832	LC
DOS 08635	Carangiformes	Carangidae	Craterognathus plagiotaenia	n/a	2010/2/22–2/27	NAMR	100	BOLD:AAE7644	OR114207	LC
DOS 06641-1	Carangiformes	Carangidae	Decapterus kurroides	Mactan	2018-12-27	-	100	BOLD:AAE3302	OR113833	LC
DOS 06643-1	Carangiformes	Carangidae	Decapterus kurroides	Barili–Santander	2018-12-30	DOS	100	BOLD:AAE3302	OR113835	LC
DOS 06651-1	Carangiformes	Carangidae	Decapterus macrosoma	Bogo	2019-01-04	DOS	100	BOLD:ADI4344	OR113842	LC
DOS 06642	Carangiformes	Carangidae	Decapterus russelli	Bantayan Island	2019-01-05	DOS	100	BOLD:AAB6796	OR113834	LC
DOS 06644-1	Carangiformes	Carangidae	Elagatis bipinnulata	Bogo	2019-01-04	-	100	BOLD:AAB3730	OR113836	LC
DOS 06638-1	Carangiformes	Carangidae	Ferdauia ferdau	Mactan	2018-12-27	-	99.84	BOLD:AAE7640	OR113830	LC
DOS 06637	Carangiformes	Carangidae	Flavocaranx bajad	Mactan	2018-12-27	DOS	100	BOLD:AAL7401	OR113829	LC
DOS 06645-1	Carangiformes	Carangidae	Gnathanodon speciosus	Bogo	2019-01-06	-	100	BOLD:AAL3904	OR113837	LC
DOS 06646-2	Carangiformes	Carangidae	Megalaspis cordyla	Danao–Mandaue	2018-12-28	-	100	BOLD:AAB5271	OR113838	LC
DOS 08636	Carangiformes	Carangidae	Parastromateus niger	n/a	2010/2/22–2/27	NAMR	100	BOLD:AAB3884	OR114208	LC
DOS 06649	Carangiformes	Carangidae	Scomberoides commersonnianus	Mactan	2018-12-27	-	100	BOLD:AAB6417	OR113841	LC
DOS 06652-1	Carangiformes	Carangidae	Selar crumenophthalmus	Barili–Santander	2018-12-30	DOS	100	BOLD:AAB0871	OR113843	LC
DOS 06648-1	Carangiformes	Carangidae	Selaroides leptolepis	Mactan	2018-12-27	-	99.84	BOLD:AAC0331	OR113840	LC
DOS 08637	Carangiformes	Carangidae	Selaroides leptolepis	n/a	2010/2/22–2/27	NAMR	100	BOLD:AAC0331	OR114209	LC
DOS 06647	Carangiformes	Carangidae	Seriolina nigrofasciata	Bantayan Island	2019-01-05	DOS	100	BOLD:AAB8504	OR113839	LC
DOS 08638	Carangiformes	Carangidae	Trachinotus blochii	n/a	2010/2/22–2/27	NAMR	100	BOLD:AAC3390	OR114210	LC
DOS 06635-1	Carangiformes	Carangidae	Turrum coeruleopinnatum	Bantayan Island	2019-01-05	-	100	BOLD:AAB3475	OR113827	LC
DOS 06636-1	Carangiformes	Carangidae	Turrum coeruleopinnatum	Mactan	2018-12-27	-	99.84	BOLD:AAB3475	OR113828	LC
DOS 06654	Carangiformes	Carangidae	Uraspis uraspis	Barili–Santander	2018-12-30	DOS	100	BOLD:AAD2123	OR113845	LC
DOS 06682	Carangiformes	Coryphaenidae	Coryphaena hippurus	Danao–Mandaue	2018-12-28	-	99.61	BOLD:AAA5277	OR113872	LC
DOS 06688	Carangiformes	Echeneidae	Echeneis naucrates	Bogo	2019-01-07	DOS	100	BOLD:AAB6121	OR113878	LC
DOS 08639	Carangiformes	Menidae	Mene maculata	n/a	2010/2/22–2/27	NAMR	100	BOLD:AAB4862	OR114211	NE
DOS 07007-1	Carangiformes	Rachycentridae	Rachycentron canadum	Barili–Santander	2018-12-30	DOS	100	BOLD:AAB2939	OR114174	LC
DOS 06764-1	Centrarchiformes	Latidae	Psammoperca waigiensis	Bantayan Island	2019-01-05	-	99.69	BOLD:AAD8556	OR113949	NE
DOS 06979	Centrarchiformes	Terapontidae	Pelates quadrilineatus	Barili–Santander	2018-12-30	DOS	100	BOLD:AAA9700	OR114149	NE
DOS 06980-1	Centrarchiformes	Terapontidae	Pelates quadrilineatus	Barili–Santander	2018-12-30	DOS	100	BOLD:AAA9700	OR114150	NE
DOS 08668-1	Centrarchiformes	Terapontidae	Pelates quadrilineatus	n/a	2010/2/22–2/27	NAMR	100	BOLD:AAA9700	OR114245	NE
DOS 08668-2	Centrarchiformes	Terapontidae	Pelates quadrilineatus	n/a	2010/2/22–2/27	NAMR	100	BOLD:AAA9700	OR114246	NE
DOS 03158	Centrarchiformes	Terapontidae	Terapon jarbua	Badian	2018-12-30	DOS	100	BOLD:AAA9354	OR113753	LC
DOS 06981-1	Centrarchiformes	Terapontidae	Terapon jarbua	Barili–Santander	2018-12-30	-	100	BOLD:AAA9354	OR114151	LC
DOS 06657-1	Chaetodontiformes	Chaetodontidae	Chaetodon adiergastos	Barili–Santander	2018-12-30	DOS	100	BOLD:AAW6571	OR113848	LC
DOS 06658-1	Chaetodontiformes	Chaetodontidae	Chaetodon baronessa	Barili–Santander	2018-12-30	DOS	100	BOLD:AAD9265	OR113849	LC
DOS 06664-1	Chaetodontiformes	Chaetodontidae	Chaetodon baronessa	Mactan	2018-12-27	-	99.51	BOLD:AAD9265	OR113855	LC
DOS 06659	Chaetodontiformes	Chaetodontidae	Chaetodon kleinii	Bogo	2019-01-04	DOS	100	BOLD:AAC2841	OR113850	LC
DOS 06660	Chaetodontiformes	Chaetodontidae	Chaetodon ocellicaudus	Bogo	2019-01-07	DOS	99.63	BOLD:ACU6817	OR113851	DD
DOS 06661-1	Chaetodontiformes	Chaetodontidae	Chaetodon octofasciatus	Barili–Santander	2018-12-30	DOS	100	BOLD:AAE9667	OR113852	LC
DOS 06662	Chaetodontiformes	Chaetodontidae	Chaetodon selene	Bogo	2019-01-04	DOS	-	-	OR113853	LC
DOS 06665	Chaetodontiformes	Chaetodontidae	Chaetodon speculum	Bogo	2019-01-06	DOS	99.84	BOLD:AAD9370	OR113856	LC
DOS 06666	Chaetodontiformes	Chaetodontidae	Chaetodon vagabundus	Bogo	2019-01-07	DOS	100	BOLD:AAB3198	OR113857	LC
DOS 06668	Chaetodontiformes	Chaetodontidae	Chelmon rostratus	Mactan	2018-12-27	DOS	99.65	BOLD:AAC1139	OR113859	LC
DOS 06669-1	Chaetodontiformes	Chaetodontidae	Coradion chrysozonus	Bogo	2019-01-04	DOS	99.84	BOLD:AAI9398	OR113860	LC
DOS 06670-1	Chaetodontiformes	Chaetodontidae	Heniochus varius	Bogo	2019-01-04	DOS	100	BOLD:ACK7853	OR113861	LC
DOS 06663-1	Chaetodontiformes	Chaetodontidae	Parachaetodon ocellatus	Bogo	2019-01-04	-	100	BOLD:AAI6223	OR113854	LC
DOS 06667-1	Chaetodontiformes	Chaetodontidae	Parachaetodon ocellatus	Mactan	2018-12-27	DOS	100	BOLD:AAI6223	OR113858	LC
DOS 06671-1	Chaetodontiformes	Chaetodontidae	Parachaetodon ocellatus	Bogo	2019-01-04	-	100	BOLD:AAI6223	OR113862	LC
DOS 06765-1	Chaetodontiformes	Leiognathidae	Aurigequula fasciata	Barili–Santander	2018-12-30	DOS	100	BOLD:AAB2489	OR113950	LC
DOS 06766	Chaetodontiformes	Leiognathidae	Eubleekeria sp.	Barili–Santander	2018-12-30	DOS	-	-	OR113951	NE
DOS 06768-1	Chaetodontiformes	Leiognathidae	Gazza minuta	Barili–Santander	2018-12-30	DOS	100	BOLD:AAA9823	OR113952	LC
DOS 08655	Chaetodontiformes	Leiognathidae	Photopectoralis bindus	n/a	2010/2/22–2/27	NAMR	100	BOLD:AAC0237	OR114231	LC
DOS 06673-1	Clupeiformes	Chirocentridae	Chirocentrus dorab	Bantayan Island	2019-01-05	-	100	BOLD:ACK8065	OR113864	LC
DOS 06675	Clupeiformes	Dorosomatidae	Sardinella lemuru	Mactan	2018-12-27	DOS	100	BOLD:AAB7268	OR113866	NT
DOS 06676-1	Clupeiformes	Dorosomatidae	Sardinella lemuru	Danao–Mandaue	2018-12-28	DOS	100	BOLD:AAB7268	OR113867	NT
DOS 06677	Clupeiformes	Dorosomatidae	Sardinella lemuru	Mactan	2018-12-27	DOS	100	BOLD:AAB7268	OR113868	NT
DOS 08640	Clupeiformes	Dorosomatidae	Sardinella lemuru	n/a	2010/2/22–2/27	NAMR	100	BOLD:AAB7268	OR114212	NT
DOS 06690-3	Clupeiformes	Engraulidae	Stolephorus commersonnii	Bogo	2019-01-07	DOS	99.32	BOLD:AAB7979	OR113880	LC
DOS 06994	Clupeiformes	Spratelloididae	Spratelloides cf. delicatulus	Badian	2018-12-30	DOS	99.62	BOLD:AAE9133	OR114163	NE
DOS 06691	Ephippiformes	Ephippidae	Platax boersii	Bogo	2019-01-04	-	100	BOLD:AAH9422	OR113881	NE
DOS 06692	Ephippiformes	Ephippidae	Platax boersii	Mactan	2018-12-27	-	100	BOLD:AAH9422	OR113882	NE
DOS 06693-1	Ephippiformes	Ephippidae	Platax orbicularis	Danao–Mandaue	2018-12-28	DOS	100	BOLD:AAC6496	OR113883	LC
DOS 06804-1	Gadiformes	Moridae	Physiculus chigodarana	Bogo	2019-01-04	DOS	-	BOLD:AAE4596	OR113986	NE
DOS 06702-1	Gerreiformes	Gerreidae	Gerres filamentosus	Barili–Santander	2018-12-30	DOS	100	BOLD:ADC2070	OR113890	LC
DOS 06704-1	Gerreiformes	Gerreidae	Gerres macracanthus	Barili–Santander	2018-12-30	DOS	100	BOLD:AAC0379	OR113892	NE
DOS 06701-1	Gerreiformes	Gerreidae	Gerres oyena	Mactan	2018-12-27	DOS	100	BOLD:AAC1290	OR113889	LC
DOS 06703	Gerreiformes	Gerreidae	Gerres oyena	Barili–Santander	2019-01-02	DOS	100	BOLD:AAC1290	OR113891	LC
DOS 06689-1	Gobiiformes	Eleotridae	Ophiocara porocephala	Barili–Santander	2018-12-30	-	100	BOLD:AAD4079	OR113879	LC
DOS 06705-1	Gobiiformes	Gobiidae	Amblygobius phalaena	Mactan	2018-12-27	DOS	99.84	BOLD:AAB8727	OR113893	LC
DOS 06914	Gobiiformes	Gobiidae	Asterropteryx semipunctata	Bogo	2019-01-06	DOS	100	BOLD:AAC0107	OR114091	LC
DOS 03156-1	Gobiiformes	Gobiidae	Bathygobius coalitus	Badian	2018-12-30	DOS	99.81	BOLD:AAB5867	OR113751	LC
DOS 06707-1	Gobiiformes	Gobiidae	Exyrias puntang	Barili–Santander	2018-12-30	DOS	100	BOLD:AAD1235	OR113895	LC
DOS 06862	Gobiiformes	Gobiidae	Oxyurichthys ophthalmonema	Barili–Santander	2018-12-30	DOS	99.83	BOLD:AAF2311	OR114038	LC
DOS 06710-1	Gobiiformes	Gobiidae	Oxyurichthys papuensis	Barili–Santander	2018-12-30	DOS	100	BOLD:AAK4732	OR113898	LC
DOS 06711	Gobiiformes	Gobiidae	Paratrypauchen sp.	Bogo	2019-01-07	DOS	-	-	OR113899	NE
DOS 03165-1	Gobiiformes	Gobiidae	Periophthalmus argentilineatus	Badian	2018-12-30	DOS	99.83	BOLD:AAY1920	OR113760	LC
DOS 06566	Gobiiformes	Gobiidae	Periophthalmus kalolo	Bogo	2019-01-06	DOS	100	BOLD:ACQ7077	OR113769	LC
DOS 06709	Gobiiformes	Gobiidae	Valenciennea longipinnis	Barili–Santander	2018-12-30	DOS	100	BOLD:AAW7353	OR113897	LC
DOS 06706	Gobiiformes	Gobiidae	Valenciennea puellaris	Mactan	2018-12-27	-	100	BOLD:AAC4125	OR113894	LC
DOS 06712-1	Gobiiformes	Gobiidae	Yongeichthys nebulosus	Barili–Santander	2018-12-30	DOS	98.55	BOLD:AAF8715	OR113900	LC
DOS 06672	Gonorynchiformes	Chanidae	Chanos chanos	Mactan	2018-12-27	-	100	BOLD:AAC1320	OR113863	LC
DOS 06727-6	Holocentriformes	Holocentridae	Myripristis hexagona	Bogo	2019-01-06	DOS	99.82	BOLD:AAF9624	OR113915	LC
DOS 07004-1	Kurtiformes	Apogonidae	Apogonichthyoides melas	Bantayan Island	2019-01-05	DOS	100	BOLD:AAV9835	OR114171	NE
DOS 06999	Kurtiformes	Apogonidae	Cheilodipterus artus	Mactan	2018-12-27	-	98.87	BOLD:AAE7058	OR114166	NE
DOS 07005	Kurtiformes	Apogonidae	Cheilodipterus macrodon	Bogo	2019-01-04	DOS	100	BOLD:AAB7877	OR114172	NE
DOS 07006-1	Kurtiformes	Apogonidae	Cheilodipterus quinquelineatus	Barili–Santander	2018-12-30	DOS	100	BOLD:AAC7856	OR114173	NE
DOS 06589-1	Kurtiformes	Apogonidae	Cheilodipterus singapurensis	Bantayan Island	2019-01-05	DOS	99.68	BOLD:ACE0347	OR113780	LC
DOS 06599-1	Kurtiformes	Apogonidae	Fibramia lateralis	Bogo	2019-01-06	-	99.04	BOLD:AAC8948	OR113790	NE
DOS 07002-1	Kurtiformes	Apogonidae	Fibramia lateralis	Barili–Santander	2018-12-30	DOS	99.43	BOLD:AAC8948	OR114169	NE
DOS 06591-1	Kurtiformes	Apogonidae	Fowleria variegata	Bogo	2019-01-06	DOS	100	BOLD:AAD8727	OR113783	LC
DOS 06594-2	Kurtiformes	Apogonidae	Nectamia fusca	Barili–Santander	2018-12-30	DOS	100	BOLD:AAF8240	OR113784	LC
DOS 07001	Kurtiformes	Apogonidae	Nectamia fusca	Mactan	2018-12-27	DOS	99.81	BOLD:AAF8240	OR114168	LC
DOS 06595-1	Kurtiformes	Apogonidae	Ostorhinchus aureus	Barili–Santander	2018-12-30	DOS	99.84	BOLD:AAD5599	OR113785	NE
DOS 06597-2	Kurtiformes	Apogonidae	Ostorhinchus chrysopomus	Mactan	2018-12-27	-	100	BOLD:AAE7070	OR113787	LC
DOS 06597-3	Kurtiformes	Apogonidae	Ostorhinchus chrysopomus	Mactan	2018-12-27	DOS	100	BOLD:AAE7070	OR113788	LC
DOS 06598-1	Kurtiformes	Apogonidae	Ostorhinchus chrysopomus	Barili–Santander	2018-12-30	DOS	100	BOLD:AAE7070	OR113789	LC
DOS 06590-3	Kurtiformes	Apogonidae	Ostorhinchus hartzfeldii	Barili–Santander	2018-12-30	DOS	100	BOLD:ADB5152	OR113782	NE
DOS 07003-1	Kurtiformes	Apogonidae	Ostorhinchus ishigakiensis	Mactan	2018-12-27	DOS	99.65	BOLD:ACM3951	OR114170	NE
DOS 06590-2	Kurtiformes	Apogonidae	Ostorhinchus monospilus	Barili–Santander	2018-12-30	DOS	99.84	BOLD:AAU2516	OR113781	LC
DOS 07000	Kurtiformes	Apogonidae	Ostorhinchus monospilus	Bogo	2019-01-04	DOS	99.05	BOLD:AAU2516	OR114167	LC
DOS 06596	Kurtiformes	Apogonidae	Ostorhinchus multilineatus	Bogo	2019-01-06	DOS	100	BOLD:ACK6162	OR113786	NE
DOS 06600	Kurtiformes	Apogonidae	Sphaeramia nematoptera	Barili–Santander	2018-12-30	DOS	100	BOLD:AAE2471	OR113791	NE
DOS 06601-1	Kurtiformes	Apogonidae	Sphaeramia orbicularis	Barili–Santander	2018-12-30	DOS	100	BOLD:AAD7544	OR113792	NE
DOS 06729	Labriformes	Labridae	Anampses geographicus	Mactan	2018-12-27	-	99.51	BOLD:AAF3922	OR113916	LC
DOS 06922	Labriformes	Labridae	Anampses geographicus	Mactan	2018-12-27	DOS	99.66	BOLD:AAF3922	OR114098	LC
DOS 08648-1	Labriformes	Labridae	Calotomus spinidens	n/a	2010/2/22–2/27	NAMR	100	BOLD:AAD4765	OR114222	LC
DOS 08648-2	Labriformes	Labridae	Calotomus spinidens	n/a	2010/2/22–2/27	NAMR	100	BOLD:AAD4765	OR114223	LC
DOS 06913	Labriformes	Labridae	Cetoscarus ocellatus	Bogo	2019-01-06	DOS	99.83	BOLD:AAE9711	OR114090	LC
DOS 06732	Labriformes	Labridae	Cheilinus chlorourus	Mactan	2018-12-27	-	100	BOLD:AAB4185	OR113918	LC
DOS 06731-1	Labriformes	Labridae	Cheilinus fasciatus	Mactan	2018-12-27	-	100	BOLD:AAB7821	OR113917	LC
DOS 06733-1	Labriformes	Labridae	Cheilinus trilobatus	Mactan	2018-12-27	DOS	98.26	BOLD:AAB4188	OR113919	LC
DOS 06735	Labriformes	Labridae	Cheilio inermis	Mactan	2018-12-27	-	100	BOLD:AAA6101	OR113920	LC
DOS 06736-1	Labriformes	Labridae	Cheilio inermis	Mactan	2018-12-27	DOS	100	BOLD:AAA6101	OR113921	LC
DOS 06738-1	Labriformes	Labridae	Choerodon anchorago	Mactan	2018-12-27	-	100	BOLD:AAB8121	OR113923	LC
DOS 08641-1	Labriformes	Labridae	Choerodon oligacanthus	n/a	2010/2/22–2/27	NAMR	100	BOLD:AAC7409	OR114213	LC
DOS 08641-2	Labriformes	Labridae	Choerodon oligacanthus	n/a	2010/2/22–2/27	NAMR	100	BOLD:AAC7409	OR114214	LC
DOS 06920	Labriformes	Labridae	Choerodon schoenleinii	Bantayan Island	2019-01-05	DOS	100	BOLD:AAB7710	OR114096	NT
DOS 06739-1	Labriformes	Labridae	Cirrhilabrus cyanopleura	Mactan	2019-01-07	DOS	100	BOLD:AAD0274	OR113924	DD
DOS 06739-2	Labriformes	Labridae	Cirrhilabrus cyanopleura	Mactan	2019-01-07	DOS	100	BOLD:AAD0274	OR113925	DD
DOS 06739-3	Labriformes	Labridae	Cirrhilabrus cyanopleura	Mactan	2019-01-07	DOS	100	BOLD:AAD0274	OR113926	DD
DOS 06740-1	Labriformes	Labridae	Coris batuensis	Mactan	2018-12-27	DOS	100	BOLD:AAC7502	OR113927	LC
DOS 06745-2	Labriformes	Labridae	Coris batuensis	Mactan	2018-12-27	DOS	99.83	BOLD:AAC7502	OR113932	LC
DOS 08642	Labriformes	Labridae	Coris gaimard	n/a	2010/2/22–2/27	NAMR	100	BOLD:AAB8241	OR114215	LC
DOS 08643	Labriformes	Labridae	Coris pictoides	n/a	2010/2/22–2/27	NAMR	99.49	BOLD:AAR9072	OR114216	LC
DOS 06742-1	Labriformes	Labridae	Epibulus brevis	Bogo	2019-01-06	DOS	100	BOLD:ACU5795	OR113929	LC
DOS 06743	Labriformes	Labridae	Gomphosus varius	Bogo	2019-01-06	DOS	100	BOLD:AAB5841	OR113930	LC
DOS 06744	Labriformes	Labridae	Halichoeres argus	Mactan	2018-12-27	DOS	99.66	BOLD:AAE6743	OR113931	LC
DOS 06751	Labriformes	Labridae	Halichoeres hartzfeldii	Mactan	2018-12-27	DOS	100	BOLD:AAF7735	OR113937	LC
DOS 06746-1	Labriformes	Labridae	Halichoeres melanurus	Barili–Santander	2018-12-30	DOS	99.83	BOLD:AAB9379	OR113933	LC
DOS 06747-1	Labriformes	Labridae	Halichoeres nebulosus	Mactan	2018-12-27	DOS	100	BOLD:AAC7897	OR113934	LC
DOS 06741-1	Labriformes	Labridae	Halichoeres podostigma	Mactan	2018-12-27	DOS	99.84	BOLD:AAY1895	OR113928	LC
DOS 06749-1	Labriformes	Labridae	Halichoeres podostigma	Barili–Santander	2018-12-30	DOS	100	BOLD:AAY1895	OR113936	LC
DOS 08644	Labriformes	Labridae	Halichoeres prosopeion	n/a	2010/2/22–2/27	NAMR	100	BOLD:AAF8869	OR114217	LC
DOS 06737-1	Labriformes	Labridae	Halichoeres scapularis	Bantayan Island	2019-01-05	DOS	100	BOLD:AAC0139	OR113922	LC
DOS 06748-1	Labriformes	Labridae	Halichoeres scapularis	Mactan	2018-12-27	-	99.84	BOLD:AAC0139	OR113935	LC
DOS 06752	Labriformes	Labridae	Hemigymnus fasciatus	Mactan	2018-12-27	DOS	99.64	BOLD:AAB8144	OR113938	LC
DOS 08645	Labriformes	Labridae	Hologymnosus doliatus	n/a	2010/2/22–2/27	NAMR	100	BOLD:AAD1381	OR114218	LC
DOS 08646-1	Labriformes	Labridae	Iniistius sp.	n/a	2010/2/22–2/27	NAMR	99.83	BOLD:AAN2126	OR114219	NE
DOS 08646-2	Labriformes	Labridae	Iniistius sp.	n/a	2010/2/22–2/27	NAMR	99.83	BOLD:AAN2126	OR114220	NE
DOS 06753	Labriformes	Labridae	Novaculichthys taeniourus	Barili–Santander	2018-12-30	DOS	100	BOLD:AAB3259	OR113939	LC
DOS 06763	Labriformes	Labridae	Novaculoides macrolepidotus	Mactan	2018-12-27	-	100	BOLD:AAD8577	OR113948	NE
DOS 06755	Labriformes	Labridae	Oxycheilinus digramma	Mactan	2018-12-27	DOS	100	BOLD:AAC0639	OR113941	LC
DOS 06757	Labriformes	Labridae	Oxycheilinus digramma	Mactan	2018-12-27	DOS	100	BOLD:AAC0639	OR113942	LC
DOS 06754-3	Labriformes	Labridae	Oxycheilinus sp.	Barili–Santander	2018-12-30	DOS	-	-	OR113940	NE
DOS 06758	Labriformes	Labridae	Pteragogus sp.	Barili–Santander	2018-12-30	DOS	98.96	BOLD:AAX7464	OR113943	NE
DOS 08647	Labriformes	Labridae	Pteragogus sp.	n/a	2010/2/22–2/27	NAMR	98.92	BOLD:AAX7464	OR114221	NE
DOS 08649	Labriformes	Labridae	Scarus dimidiatus	n/a	2010/2/22–2/27	NAMR	100	BOLD:AAD7038	OR114224	LC
DOS 06921	Labriformes	Labridae	Scarus flavipectoralis	Mactan	2018-12-27	DOS	99.83	BOLD:AAE9521	OR114097	LC
DOS 06917	Labriformes	Labridae	Scarus ghobban	Bantayan Island	2019-01-05	DOS	99.67	BOLD:AAB3544	OR114093	LC
DOS 06919-4	Labriformes	Labridae	Scarus globiceps	Mactan	2018-12-27	DOS	99.15	BOLD:ADB4663	OR114095	LC
DOS 06918-1	Labriformes	Labridae	Scarus psittacus	Mactan	2018-12-27	-	100	BOLD:AAB8901	OR114094	LC
DOS 06916-1	Labriformes	Labridae	Scarus tricolor	Barili–Santander	2018-12-30	DOS	99.66	BOLD:AAU3375	OR114092	LC
DOS 06759-1	Labriformes	Labridae	Stethojulis bandanensis	Mactan	2018-12-27	-	100	BOLD:ACE9209	OR113944	LC
DOS 06760-1	Labriformes	Labridae	Stethojulis interrupta	Mactan	2018-12-27	-	98.25	BOLD:ACE0616	OR113945	LC
DOS 06761-3	Labriformes	Labridae	Stethojulis trilineata	Mactan	2018-12-27	DOS	100	BOLD:ADB4782	OR113946	LC
DOS 06762-1	Labriformes	Labridae	Thalassoma lunare	Mactan	2018-12-27	-	100	BOLD:AAB0673	OR113947	LC
DOS 06714	Lutjaniformes	Haemulidae	Diagramma pictum	Bogo	2019-01-04	-	99.84	BOLD:AAB9940	OR113902	NE
DOS 06718	Lutjaniformes	Haemulidae	Diagramma pictum	Bogo	2019-01-06	DOS	100	BOLD:AAB9940	OR113906	NE
DOS 06720-1	Lutjaniformes	Haemulidae	Diagramma pictum	Mactan	2018-12-27	-	100	BOLD:AAB9940	OR113908	NE
DOS 06713	Lutjaniformes	Haemulidae	Plectorhinchus chaetodonoides	Bogo	2019-01-06	DOS	100	BOLD:AAC4004	OR113901	NE
DOS 06715	Lutjaniformes	Haemulidae	Plectorhinchus lessonii	Barili–Santander	2018-12-30	-	100	BOLD:AEB4542	OR113903	NE
DOS 06716	Lutjaniformes	Haemulidae	Plectorhinchus lessonii	Mactan	2018-12-27	DOS	100	BOLD:AEB4542	OR113904	NE
DOS 06719-1	Lutjaniformes	Haemulidae	Plectorhinchus lessonii	Mactan	2018-12-27	-	100	BOLD:AEB4542	OR113907	NE
DOS 06717	Lutjaniformes	Haemulidae	Plectorhinchus polytaenia	Bogo	2019-01-04	-	100	BOLD:AAF3014	OR113905	LC
DOS 08654	Lutjaniformes	Haemulidae	Plectorhinchus polytaenia	n/a	2010/2/22–2/27	NAMR	100	BOLD:AAF3014	OR114230	LC
DOS 07009-1	Lutjaniformes	Lutjanidae	Aprion virescens	Bogo	2019-01-04	-	99.84	BOLD:AAB8692	OR114175	LC
DOS 06624	Lutjaniformes	Lutjanidae	Caesio caerulaurea	Mactan	2018-12-27	-	100	BOLD:ABZ2197	OR113815	LC
DOS 06630-1	Lutjaniformes	Lutjanidae	Caesio caerulaurea	Mactan	2018-12-27	-	99.84	BOLD:ABZ2197	OR113821	LC
DOS 06630-3	Lutjaniformes	Lutjanidae	Caesio caerulaurea	Mactan	2018-12-27	-	99.83	BOLD:ABZ2197	OR113822	LC
DOS 06625	Lutjaniformes	Lutjanidae	Caesio cuning	Bogo	2019-01-04	-	100	BOLD:AAD1988	OR113816	LC
DOS 06626-1	Lutjaniformes	Lutjanidae	Caesio cuning	Barili–Santander	2018-12-30	DOS	100	BOLD:AAD1988	OR113817	LC
DOS 06780-1	Lutjaniformes	Lutjanidae	Lutjanus argentimaculatus	Barili–Santander	2018-12-30	DOS	100	BOLD:AAB2440	OR113961	LC
DOS 06790-9	Lutjaniformes	Lutjanidae	Lutjanus bengalensis	Barili–Santander	2019-01-02	DOS	99.83	BOLD:AAB7901	OR113971	LC
DOS 06791-1	Lutjaniformes	Lutjanidae	Lutjanus biguttatus	Mactan	2018-12-27	-	100	BOLD:AAM4876	OR113972	LC
DOS 06791-3	Lutjaniformes	Lutjanidae	Lutjanus biguttatus	Mactan	2018-12-27	DOS	100	BOLD:AAM4876	OR113973	LC
DOS 08656	Lutjaniformes	Lutjanidae	Lutjanus biguttatus	n/a	2010/2/22–2/27	NAMR	100	BOLD:AAM4876	OR114232	LC
DOS 08657	Lutjaniformes	Lutjanidae	Lutjanus bohar	n/a	2010/2/22–2/27	NAMR	100	BOLD:AAB4501	OR114233	LC
DOS 06781	Lutjaniformes	Lutjanidae	Lutjanus carponotatus	Bantayan Island	2019-01-05	DOS	100	BOLD:AAB9713	OR113962	LC
DOS 08658	Lutjaniformes	Lutjanidae	Lutjanus carponotatus	n/a	2010/2/22–2/27	NAMR	100	BOLD:AAB9713	OR114234	LC
DOS 06782-2	Lutjaniformes	Lutjanidae	Lutjanus decussatus	Barili–Santander	2018-12-30	DOS	100	BOLD:AAF0336	OR113963	LC
DOS 06783	Lutjaniformes	Lutjanidae	Lutjanus ehrenbergii	Barili–Santander	2019-01-02	-	100	BOLD:AAB2906	OR113964	LC
DOS 06788-1	Lutjaniformes	Lutjanidae	Lutjanus fulviflamma	Danao–Mandaue	2018-12-28	-	99.66	BOLD:ADF5681	OR113969	LC
DOS 06784-1	Lutjaniformes	Lutjanidae	Lutjanus fulvus	Barili–Santander	2018-12-30	DOS	100	BOLD:AAB4502	OR113965	LC
DOS 06785	Lutjaniformes	Lutjanidae	Lutjanus gibbus	Danao–Mandaue	2018-12-28	DOS	100	BOLD:AAB3276	OR113966	LC
DOS 08659	Lutjaniformes	Lutjanidae	Lutjanus lutjanus	n/a	2010/2/22–2/27	NAMR	100	BOLD:AAA8169	OR114235	LC
DOS 06786	Lutjaniformes	Lutjanidae	Lutjanus russellii	Barili–Santander	2018-12-30	DOS	100	BOLD:AAB2904	OR113967	LC
DOS 06789	Lutjaniformes	Lutjanidae	Lutjanus russellii	Bantayan Island	2019-01-05	DOS	100	BOLD:AAB2904	OR113970	LC
DOS 06787	Lutjaniformes	Lutjanidae	Lutjanus vitta	Barili–Santander	2019-01-02	DOS	100	BOLD:AAB5459	OR113968	LC
DOS 06792	Lutjaniformes	Lutjanidae	Lutjanus vitta	Danao–Mandaue	2018-12-28	DOS	99.83	BOLD:AAB5459	OR113974	LC
DOS 06793	Lutjaniformes	Lutjanidae	Macolor macularis	Bogo	2019-01-04	-	100	BOLD:AAD1795	OR113975	LC
DOS 06779	Lutjaniformes	Lutjanidae	Pristipomoides sieboldii	Barili–Santander	2019-01-02	-	100	BOLD:AAC7623	OR113960	LC
DOS 06794	Lutjaniformes	Lutjanidae	Pristipomoides sieboldii	Barili–Santander	2019-01-02	DOS	100	BOLD:AAC7623	OR113976	LC
DOS 06837-1	Lutjaniformes	Lutjanidae	Pristipomoides typus	Danao–Mandaue	2018-12-28	-	100	BOLD:AAC9513	OR114013	LC
DOS 06629	Lutjaniformes	Lutjanidae	Pterocaesio pisang	Mactan	2018-12-27	-	99.84	BOLD:ABY6809	OR113820	LC
DOS 06631	Lutjaniformes	Lutjanidae	Pterocaesio pisang	Mactan	2018-12-27	DOS	99.84	BOLD:ABY6809	OR113823	LC
DOS 06628-1	Lutjaniformes	Lutjanidae	Pterocaesio randalli	Barili–Santander	2018-12-30	DOS	100	BOLD:AAU2667	OR113819	NE
DOS 06627-1	Lutjaniformes	Lutjanidae	Pterocaesio tessellata	Mactan	2018-12-27	-	99.84	BOLD:AAH7943	OR113818	LC
DOS 06807-4	Mugiliformes	Mugilidae	Crenimugil seheli	Bantayan Island	2019-01-05	DOS	100	BOLD:AAE3562	OR113989	LC
DOS 06806-1	Mugiliformes	Mugilidae	Ellochelon vaigiensis	Mactan	2018-12-27	DOS	100	BOLD:AAC9398	OR113988	LC
DOS 03157-1	Mugiliformes	Mugilidae	Osteomugil engeli	Badian	2018-12-30	DOS	100	BOLD:ACK8242	OR113752	LC
DOS 06808-1	Mugiliformes	Mugilidae	Osteomugil engeli	Barili–Santander	2018-12-30	DOS	100	BOLD:ACK8242	OR113990	LC
DOS 03164	Mugiliformes	Mugilidae	Osteomugil perusii	Badian	2018-12-30	DOS	100	BOLD:AAW7354	OR113759	LC
DOS 06805-1	Mugiliformes	Mugilidae	Planiliza sp.	Danao–Mandaue	2018-12-28	-	100	BOLD:ACC0630	OR113987	NE
DOS 06835	Myctophiformes	Myctophidae	Diaphus watasei	Barili–Santander	2018-12-30	DOS	99.65	BOLD:AEH3600	OR114011	LC
DOS 06861	Ophidiiformes	Ophidiidae	Neobythites bimaculatus	Bogo	2019-01-04	DOS	99.81	BOLD:ADB0330	OR114037	LC
DOS 06971	Order-level incertae sedis in Carangaria	Sphyraenidae	Sphyraena cf. jello	Barili–Santander	2018-12-30	DOS	100	BOLD:AAC8405	OR114144	NE
DOS 06967-1	Order-level incertae sedis in Carangaria	Sphyraenidae	Sphyraena flavicauda	Barili–Santander	2018-12-30	DOS	99.64	BOLD:AAG2679	OR114141	NE
DOS 06970	Order-level incertae sedis in Carangaria	Sphyraenidae	Sphyraena flavicauda	Mactan	2018-12-27	DOS	99.8	BOLD:AAG2679	OR114143	NE
DOS 06969	Order-level incertae sedis in Carangaria	Sphyraenidae	Sphyraena sp.	Bantayan Island	2019-01-05	DOS	-	BOLD:AAU1062	OR114142	NE
DOS 06990	Order-level incertae sedis in Carangaria	Toxotidae	Toxotes jaculatrix	Barili–Santander	2018-12-30	DOS	99.83	BOLD:AAI0481	OR114159	LC
DOS 06655-1	Order-level incertae sedis in Eupercaria	Centrogenyidae	Centrogenys vaigiensis	Mactan	2018-12-27	DOS	100	BOLD:AAF0724	OR113846	NE
DOS 06874	Order-level incertae sedis in Eupercaria	Pomacanthidae	Apolemichthys trimaculatus	Bogo	2019-01-04	DOS	100	BOLD:AAD1935	OR114051	LC
DOS 06875-1	Order-level incertae sedis in Eupercaria	Pomacanthidae	Centropyge vrolikii	Mactan	2018-12-27	-	100	BOLD:AAD2580	OR114052	LC
DOS 06923-1	Order-level incertae sedis in Eupercaria	Scatophagidae	Scatophagus argus	Barili–Santander	2018-12-30	DOS	100	BOLD:ACF2262	OR114099	LC
DOS 06924-3	Order-level incertae sedis in Eupercaria	Sciaenidae	Pennahia aneus	Bantayan Island	2019-01-05	DOS	99.64	BOLD:AAB5644	OR114100	LC
DOS 08664	Order-level incertae sedis in Eupercaria	Siganidae	Siganus argenteus	n/a	2010/2/22–2/27	NAMR	100	BOLD:AAC6461	OR114240	LC
DOS 06957-1	Order-level incertae sedis in Eupercaria	Siganidae	Siganus fuscescens	Barili–Santander	2018-12-30	DOS	100	BOLD:AAB8846	OR114133	LC
DOS 06958-1	Order-level incertae sedis in Eupercaria	Siganidae	Siganus guttatus	Mactan	2018-12-27	-	99.17	BOLD:AAB2342	OR114134	LC
DOS 08665	Order-level incertae sedis in Eupercaria	Siganidae	Siganus puellus	n/a	2010/2/22–2/27	NAMR	100	BOLD:AAJ6676	OR114241	LC
DOS 08666-1	Order-level incertae sedis in Eupercaria	Siganidae	Siganus punctatissimus	n/a	2010/2/22–2/27	NAMR	100	BOLD:AAJ6675	OR114242	LC
DOS 08666-2	Order-level incertae sedis in Eupercaria	Siganidae	Siganus punctatissimus	n/a	2010/2/22–2/27	NAMR	99.84	BOLD:AAJ6675	OR114243	LC
DOS 06959-2	Order-level incertae sedis in Eupercaria	Siganidae	Siganus punctatus	Mactan	2018-12-27	DOS	100	BOLD:AAB2341	OR114135	LC
DOS 06961-1	Order-level incertae sedis in Eupercaria	Siganidae	Siganus spinus	Mactan	2018-12-27	-	99.82	BOLD:AAE9661	OR114137	LC
DOS 06960-2	Order-level incertae sedis in Eupercaria	Siganidae	Siganus unimaculatus	Mactan	2018-12-27	-	100	BOLD:AAD9299	OR114136	DD
DOS 06962-3	Order-level incertae sedis in Eupercaria	Siganidae	Siganus virgatus	Barili–Santander	2018-12-30	DOS	100	BOLD:AAC8755	OR114138	LC
DOS 08667	Order-level incertae sedis in Eupercaria	Siganidae	Siganus virgatus	n/a	2010/2/22–2/27	NAMR	100	BOLD:AAC8755	OR114244	LC
DOS 03160-1	Order-level incertae sedis in Ovalentaria	Ambassidae	Ambassis urotaenia	Badian	2018-12-30	DOS	99.8	BOLD:AAJ2360	OR113755	LC
DOS 06998	Order-level incertae sedis in Ovalentaria	Ambassidae	Ambassis urotaenia	Barili–Santander	2018-12-30	DOS	99.82	BOLD:AAJ2360	OR114165	LC
DOS 06884	Order-level incertae sedis in Ovalentaria	Pomacentridae	Abudefduf bengalensis	Barili–Santander	2018-12-30	DOS	-	BOLD:AAG2565	OR114061	LC
DOS 08650	Order-level incertae sedis in Ovalentaria	Pomacentridae	Abudefduf sexfasciatus	n/a	2010/2/22–2/27	NAMR	100	BOLD:ACK8109	OR114225	LC
DOS 06887	Order-level incertae sedis in Ovalentaria	Pomacentridae	Abudefduf sp.	Mactan	2018-12-27	DOS	-	BOLD:ACX7502	OR114064	NE
DOS 06885-1	Order-level incertae sedis in Ovalentaria	Pomacentridae	Abudefduf vaigiensis	Barili–Santander	2018-12-30	DOS	100	BOLD:ACK8109	OR114062	LC
DOS 08651	Order-level incertae sedis in Ovalentaria	Pomacentridae	Abudefduf vaigiensis	n/a	2010/2/22–2/27	NAMR	100	BOLD:ACK8109	OR114226	LC
DOS 06901	Order-level incertae sedis in Ovalentaria	Pomacentridae	Amblyglyphidodon curacao	Barili–Santander	2018-12-30	DOS	100	BOLD:ADA9668	OR114078	LC
DOS 08652	Order-level incertae sedis in Ovalentaria	Pomacentridae	Amblyglyphidodon curacao	n/a	2010/2/22–2/27	NAMR	99.84	BOLD:ADA9668	OR114227	LC
DOS 06888	Order-level incertae sedis in Ovalentaria	Pomacentridae	Amblyglyphidodon leucogaster	Bogo	2019-01-04	DOS	99.64	BOLD:AAD8487	OR114065	LC
DOS 06889-1	Order-level incertae sedis in Ovalentaria	Pomacentridae	Amphiprion clarkii	Mactan	2018-12-27	-	99.66	BOLD:AAC1383	OR114066	NE
DOS 06890-1	Order-level incertae sedis in Ovalentaria	Pomacentridae	Chromis analis	Barili–Santander	2018-12-30	DOS	100	Private sequence	OR114067	NE
DOS 06892-1	Order-level incertae sedis in Ovalentaria	Pomacentridae	Chromis ternatensis	Barili–Santander	2018-12-30	DOS	99.83	BOLD:AAF3462	OR114069	NE
DOS 06878-1	Order-level incertae sedis in Ovalentaria	Pomacentridae	Chrysiptera biocellata	Mactan	2018-12-27	DOS	100	BOLD:ADB4431	OR114055	NE
DOS 06880-1	Order-level incertae sedis in Ovalentaria	Pomacentridae	Dascyllus aruanus	Mactan	2018-12-27	-	100	BOLD:AAB4091	OR114057	NE
DOS 06896	Order-level incertae sedis in Ovalentaria	Pomacentridae	Dascyllus aruanus	Barili–Santander	2018-12-30	-	99.17	BOLD:AAB4091	OR114073	NE
DOS 06897	Order-level incertae sedis in Ovalentaria	Pomacentridae	Dascyllus aruanus	Mactan	2018-12-27	DOS	99.81	BOLD:AAB4091	OR114074	NE
DOS 06898-1	Order-level incertae sedis in Ovalentaria	Pomacentridae	Dascyllus reticulatus	Mactan	2018-12-27	DOS	100	BOLD:AAD0372	OR114075	NE
DOS 06899	Order-level incertae sedis in Ovalentaria	Pomacentridae	Dascyllus reticulatus	Bogo	2019-01-04	DOS	100	BOLD:AAD0372	OR114076	NE
DOS 06881	Order-level incertae sedis in Ovalentaria	Pomacentridae	Dascyllus trimaculatus	Mactan	2018-12-27	-	100	BOLD:AAB2685	OR114058	NE
DOS 06882	Order-level incertae sedis in Ovalentaria	Pomacentridae	Dischistodus perspicillatus	Mactan	2018-12-27	DOS	100	BOLD:ACM4359	OR114059	NE
DOS 06883	Order-level incertae sedis in Ovalentaria	Pomacentridae	Dischistodus perspicillatus	Mactan	2018-12-27	DOS	99.8	BOLD:ACM4359	OR114060	NE
DOS 06907	Order-level incertae sedis in Ovalentaria	Pomacentridae	Dischistodus perspicillatus	Mactan	2018-12-27	DOS	100	BOLD:ACM4359	OR114084	NE
DOS 06879-1	Order-level incertae sedis in Ovalentaria	Pomacentridae	Dischistodus prosopotaenia	Mactan	2018-12-27	DOS	99.63	BOLD:AAD5617	OR114056	NE
DOS 06894	Order-level incertae sedis in Ovalentaria	Pomacentridae	Dischistodus prosopotaenia	Mactan	2018-12-27	-	99.8	BOLD:AAD5617	OR114071	NE
DOS 06903	Order-level incertae sedis in Ovalentaria	Pomacentridae	Dischistodus pseudochrysopoecilus	Mactan	2018-12-27	-	100	BOLD:AAD3763	OR114080	LC
DOS 06905-1	Order-level incertae sedis in Ovalentaria	Pomacentridae	Neopomacentrus violascens	Barili–Santander	2018-12-30	DOS	100	BOLD:AAG9565	OR114082	NE
DOS 06902	Order-level incertae sedis in Ovalentaria	Pomacentridae	Pomacentrus brachialis	Mactan	2018-12-27	-	99.82	BOLD:AAF0073	OR114079	NE
DOS 06891-1	Order-level incertae sedis in Ovalentaria	Pomacentridae	Pomacentrus chrysurus	Barili–Santander	2019-01-02	DOS	100	BOLD:AAB7098	OR114068	NE
DOS 06895	Order-level incertae sedis in Ovalentaria	Pomacentridae	Pomacentrus chrysurus	Mactan	2018-12-27	DOS	100	BOLD:AAB7098	OR114072	NE
DOS 06904-1	Order-level incertae sedis in Ovalentaria	Pomacentridae	Pomacentrus chrysurus	Mactan	2018-12-27	DOS	99.64	BOLD:AAB7098	OR114081	NE
DOS 06876-1	Order-level incertae sedis in Ovalentaria	Pomacentridae	Pomacentrus grammorhynchus	Mactan	2018-12-27	DOS	100	BOLD:AAU3988	OR114053	NE
DOS 06893	Order-level incertae sedis in Ovalentaria	Pomacentridae	Pomacentrus grammorhynchus	Mactan	2018-12-27	DOS	100	BOLD:AAU3988	OR114070	NE
DOS 06906-5	Order-level incertae sedis in Ovalentaria	Pomacentridae	Pomacentrus littoralis	Barili–Santander	2018-12-30	DOS	99.49	BOLD:AAF1470	OR114083	NE
DOS 06877-1	Order-level incertae sedis in Ovalentaria	Pomacentridae	Pomacentrus pavo	Mactan	2018-12-27	DOS	100	BOLD:AAC2600	OR114054	LC
DOS 06886	Order-level incertae sedis in Ovalentaria	Pomacentridae	Pomacentrus tripunctatus	Mactan	2018-12-27	DOS	100	BOLD:AAC7091	OR114063	NE
DOS 06900	Order-level incertae sedis in Ovalentaria	Pomacentridae	Pomacentrus tripunctatus	Mactan	2018-12-27	DOS	100	BOLD:AAC7091	OR114077	NE
DOS 06910-1	Order-level incertae sedis in Ovalentaria	Pseudochromidae	Congrogadus subducens	Bantayan Island	2019-01-05	DOS	100	BOLD:ACE0504	OR114087	LC
DOS 06911-1	Order-level incertae sedis in Ovalentaria	Pseudochromidae	Labracinus sp.	Bantayan Island	2019-01-05	-	-	-	OR114088	NE
DOS 06912	Order-level incertae sedis in Ovalentaria	Pseudochromidae	Labracinus sp.	Bogo	2019-01-06	DOS	-	-	OR114089	NE
DOS 06954-1	Order-level incertae sedis in Ovalentaria	Pseudochromidae	Pseudochromis fuscus	Bantayan Island	2019-01-05	DOS	100	BOLD:AAC9328	OR114130	LC
DOS 06577-2	Pempheriformes	Acropomatidae	Doederleinia berycoides	Bogo	2019-01-04	-	100	BOLD:ACI0316	OR113779	NE
DOS 06708-1	Pempheriformes	Bembropidae	Bembrops caudimacula	Bogo	2019-01-04	DOS	99.52	BOLD:ACE0197	OR113896	NE
DOS 08663	Perciformes	Anthiadidae	Pseudanthias huchtii	n/a	2010/2/22–2/27	NAMR	100	BOLD:AAX8323	OR114239	LC
DOS 08653-1	Perciformes	Bramidae	Brama pauciradiata	n/a	2010/2/22–2/27	NAMR	100	BOLD:ACK4972	OR114228	NE
DOS 08653-2	Perciformes	Bramidae	Brama pauciradiata	n/a	2010/2/22–2/27	NAMR	100	BOLD:ACK4972	OR114229	NE
DOS 06949	Perciformes	Epinephelidae	Cephalopholis boenak	Bantayan Island	2019-01-05	DOS	99.8	BOLD:AAB3684	OR114125	LC
DOS 06939-1	Perciformes	Epinephelidae	Cephalopholis microprion	Mactan	2018-12-27	DOS	100	BOLD:AAF0629	OR114115	LC
DOS 06940-1	Perciformes	Epinephelidae	Cephalopholis microprion	Mactan	2018-12-27	DOS	100	BOLD:AAF0629	OR114116	LC
DOS 06941-1	Perciformes	Epinephelidae	Cephalopholis miniata	Mactan	2018-12-27	-	100	BOLD:AAC0216	OR114117	LC
DOS 06943-1	Perciformes	Epinephelidae	Cephalopholis sexmaculata	Barili–Santander	2018-12-30	DOS	100	BOLD:AAE4051	OR114119	LC
DOS 06944-1	Perciformes	Epinephelidae	Cephalopholis urodeta	Bogo	2019-01-07	DOS	99.47	BOLD:AAC4202	OR114120	LC
DOS 06945	Perciformes	Epinephelidae	Chromileptes altivelis	Bogo	2019-01-06	-	99.83	BOLD:AAC1876	OR114121	DD
DOS 06938	Perciformes	Epinephelidae	Epinephelus bleekeri	Bogo	2019-01-06	-	100	BOLD:AAC5362	OR114114	DD
DOS 06946	Perciformes	Epinephelidae	Epinephelus coioides	Barili–Santander	2018-12-30	DOS	100	BOLD:AAB8391	OR114122	LC
DOS 06948-1	Perciformes	Epinephelidae	Epinephelus corallicola	Mactan	2018-12-27	-	100	BOLD:AAD8682	OR114124	LC
DOS 06950	Perciformes	Epinephelidae	Epinephelus fasciatus	Barili–Santander	2018-12-30	DOS	100	BOLD:AAB1332	OR114126	LC
DOS 06951	Perciformes	Epinephelidae	Epinephelus fuscoguttatus	Bantayan Island	2019-01-05	DOS	99.83	BOLD:AAD8872	OR114127	VU
DOS 06953	Perciformes	Epinephelidae	Epinephelus fuscoguttatus	Bogo	2019-01-06	-	99.83	BOLD:AAD8872	OR114129	VU
DOS 06942	Perciformes	Epinephelidae	Epinephelus ongus	Mactan	2018-12-27	DOS	100	BOLD:AAC2802	OR114118	LC
DOS 06947-1	Perciformes	Epinephelidae	Epinephelus ongus	Barili–Santander	2018-12-30	DOS	100	BOLD:AAC2802	OR114123	LC
DOS 06955	Perciformes	Epinephelidae	Epinephelus ongus	Mactan	2018-12-27	-	100	BOLD:AAC2802	OR114131	LC
DOS 06952-1	Perciformes	Epinephelidae	Epinephelus quoyanus	Bogo	2019-01-04	-	100	BOLD:AAC2809	OR114128	LC
DOS 08661	Perciformes	Epinephelidae	Plectropomus leopardus	n/a	2010/2/22–2/27	NAMR	100	BOLD:AAC9348	OR114237	LC
DOS 08662	Perciformes	Epinephelidae	Plectropomus leopardus	n/a	2010/2/22–2/27	NAMR	100	BOLD:AAC9348	OR114238	LC
DOS 06956-1	Perciformes	Epinephelidae	Variola albimarginata	Bogo	2019-01-04	-	100	BOLD:AAC9675	OR114132	LC
DOS 06869-1	Perciformes	Platycephalidae	Cymbacephalus nematophthalmus	Bogo	2019-01-04	DOS	100	BOLD:ADB4700	OR114044	NE
DOS 08677	Perciformes	Platycephalidae	Rogadius pristiger	n/a	2010/2/22–2/27	NAMR	100	BOLD:AAD3175	OR114259	LC
DOS 06870-1	Perciformes	Platycephalidae	Sunagocia arenicola	Barili–Santander	2018-12-30	DOS	99.47	BOLD:AAJ0441	OR114045	LC
DOS 06932	Perciformes	Scorpaenidae	Dendrochirus zebra	Barili–Santander	2018-12-30	DOS	99.17	BOLD:AAB2673	OR114108	LC
DOS 08678	Perciformes	Scorpaenidae	Neochirus brachyptera	n/a	2010/2/22–2/27	NAMR	100	BOLD:AAC9563	OR114260	LC
DOS 06933	Perciformes	Scorpaenidae	Parascorpaena mossambica	Barili–Santander	2018-12-30	DOS	100	BOLD:AAD1491	OR114109	LC
DOS 06935-1	Perciformes	Scorpaenidae	Pterois volitans	Barili–Santander	2018-12-30	DOS	100	BOLD:AAB2675	OR114111	LC
DOS 06934-2	Perciformes	Scorpaenidae	Pteropterus antennatus	Barili–Santander	2018-12-30	DOS	99.4	BOLD:AAB2674	OR114110	LC
DOS 08679	Perciformes	Scorpaenidae	Scorpaenopsis neglecta	n/a	2010/2/22–2/27	NAMR	100	BOLD:AAJ1950	OR114261	LC
DOS 06936	Perciformes	Scorpaenidae	Scorpaenopsis venosa	Bogo	2019-01-07	DOS	100	BOLD:AAD9168	OR114112	LC
DOS 06937-2	Perciformes	Scorpaenidae	Sebastapistes strongia	Bogo	2019-01-06	DOS	99.48	BOLD:AAC4542	OR114113	LC
DOS 06868-1	Perciformes	Serranidae	Chelidoperca sp.	Barili–Santander	2018-12-30	DOS		BOLD:ADC1219	OR114043	NE
DOS 06993	Perciformes	Triglidae	Satyrichthys laticeps	Bogo	2019-01-04	-	100	BOLD:ABY4062	OR114162	LC
DOS 06865-1	Perciformes	Triglidae	Satyrichthys rieffeli	Barili–Santander	2018-12-30	DOS	100	BOLD:AAF1544	OR114040	NE
DOS 06866	Perciformes	Triglidae	Satyrichthys welchi	Bogo	2019-01-04	DOS	100	BOLD:ACB3091	OR114041	NE
DOS 06622	Pleuronectiformes	Bothidae	Bothus pantherinus	Mactan	2018-12-27	DOS	99.84	BOLD:AAC9155	OR113813	LC
DOS 06623	Pleuronectiformes	Bothidae	Bothus pantherinus	Barili–Santander	2019-01-02	DOS	99.66	BOLD:AAC9155	OR113814	LC
DOS 06864-1	Pleuronectiformes	Bothidae	Bothus pantherinus	Bogo	2019-01-06	DOS	99.83	BOLD:AAC9155	OR114039	LC
DOS 08669	Pleuronectiformes	Bothidae	Bothus pantherinus	n/a	2010/2/22–2/27	NAMR	100	BOLD:AAC9155	OR114247	LC
DOS 06683-1	Pleuronectiformes	Cynoglossidae	Cynoglossus sp.	Barili–Santander	2018-12-30	DOS	-	-	OR113873	NE
DOS 06909-2	Pleuronectiformes	Psettodidae	Psettodes erumei	Bogo	2019-01-06	DOS	100	BOLD:AAB6707	OR114086	DD
DOS 06964	Pleuronectiformes	Soleidae	Brachirus aspilos	Mactan	2018-12-27	-	100	BOLD:AAJ7942	OR114139	LC
DOS 06966-1	Pleuronectiformes	Soleidae	Brachirus aspilos	Danao–Mandaue	2018-12-28	-	99.81	BOLD:AAJ7942	OR114140	LC
DOS 08670-1	Pleuronectiformes	Soleidae	Brachirus aspilos	n/a	2010/2/22–2/27	NAMR	100	BOLD:AAJ7942	OR114248	LC
DOS 08670-2	Pleuronectiformes	Soleidae	Brachirus aspilos	n/a	2010/2/22–2/27	NAMR	100	BOLD:AAJ7942	OR114249	LC
DOS 06908-1	Priacanthiformes	Priacanthidae	Priacanthus blochii	Danao–Mandaue	2018-12-28	DOS	100	BOLD:ADB4901	OR114085	LC
DOS 08660	Priacanthiformes	Priacanthidae	Priacanthus macracanthus	n/a	2010/2/22–2/27	NAMR	100	BOLD:AAC1984	OR114236	LC
DOS 06859	Scombriformes	Ariommatidae	Ariomma brevimanus	Barili–Santander	2018-12-30	-	99.84	BOLD:AAJ8182	OR114035	NE
DOS 06699	Scombriformes	Gempylidae	Lepidocybium flavobrunneum	Barili–Santander	2018-12-30	-	99.83	BOLD:AAB3856	OR113887	LC
DOS 08671	Scombriformes	Gempylidae	Rexea bengalensis	n/a	2010/2/22–2/27	NAMR	99.85	BOLD:AAY0219	OR114250	NE
DOS 06700-1	Scombriformes	Gempylidae	Rexea prometheoides	Barili–Santander	2018-12-30	DOS	100	BOLD:AAC9592	OR113888	NE
DOS 08672	Scombriformes	Gempylidae	Rexea prometheoides	n/a	2010/2/22–2/27	NAMR	100	BOLD:AAC9592	OR114251	NE
DOS 06656-1	Scombriformes	Nomeidae	Cubiceps pauciradiatus	Barili–Santander	2018-12-30	DOS	99.84	BOLD:AAC6698	OR113847	LC
DOS 08673-1	Scombriformes	Nomeidae	Cubiceps pauciradiatus	n/a	2010/2/22–2/27	NAMR	99.83	BOLD:AAC6698	OR114252	LC
DOS 08673-2	Scombriformes	Nomeidae	Cubiceps pauciradiatus	n/a	2010/2/22–2/27	NAMR	100	BOLD:AAC6698	OR114253	LC
DOS 08674	Scombriformes	Nomeidae	Cubiceps whiteleggii	n/a	2010/2/22–2/27	NAMR	99.81	BOLD:AAB5183	OR114254	NE
DOS 06860-1	Scombriformes	Nomeidae	Psenes cyanophrys	Barili–Santander	2018-12-30	DOS	99.82	BOLD:AAE0701	OR114036	LC
DOS 06925-1	Scombriformes	Scombridae	Euthynnus affinis	Mactan	2018-12-27	-	100	BOLD:AAB2798	OR114101	LC
DOS 06930	Scombriformes	Scombridae	Grammatorcynus bilineatus	Mactan	2018-12-27	DOS	99.81	BOLD:AAL3212	OR114106	LC
DOS 08675-1	Scombriformes	Scombridae	Grammatorcynus bilineatus	n/a	2010/2/22–2/27	NAMR	100	BOLD:AAL3212	OR114255	LC
DOS 08675-2	Scombriformes	Scombridae	Grammatorcynus bilineatus	n/a	2010/2/22–2/27	NAMR	100	BOLD:AAL3212	OR114256	LC
DOS 06926-1	Scombriformes	Scombridae	Katsuwonus pelamis	Mactan	2018-12-27	-	99.82	BOLD:AAA5421	OR114102	LC
DOS 06927-4	Scombriformes	Scombridae	Rastrelliger kanagurta	Bogo	2019-01-04	DOS	99.18	BOLD:AAA9666	OR114103	DD
DOS 06928-1	Scombriformes	Scombridae	Rastrelliger kanagurta	Mactan	2018-12-27	-	99.51	BOLD:AAA9666	OR114104	DD
DOS 08676-1	Scombriformes	Scombridae	Sarda orientalis	n/a	2010/2/22–2/27	NAMR	99.83	BOLD:AAB9484	OR114257	LC
DOS 08676-2	Scombriformes	Scombridae	Sarda orientalis	n/a	2010/2/22–2/27	NAMR	100	BOLD:AAB9484	OR114258	LC
DOS 06929-1	Scombriformes	Scombridae	Scomber japonicus	Danao–Mandaue	2018-12-28	DOS	100	BOLD:AAA5957	OR114105	LC
DOS 06931-1	Scombriformes	Scombridae	Thunnus albacares	Danao–Mandaue	2018-12-28	-	100	BOLD:AAA7352	OR114107	LC
DOS 06991-1	Scombriformes	Trichiuridae	Trichiurus nanhaiensis	Bogo	2019-01-07	DOS	99.62	BOLD:AAB0171	OR114160	NE
DOS 06992-3	Scombriformes	Trichiuridae	Trichiurus nanhaiensis	Bogo	2019-01-07	DOS	100	BOLD:AAB0171	OR114161	NE
DOS 06873	Siluriformes	Plotosidae	Paraplotosus sp.	Bantayan Island	2019-01-05	DOS	-	-	OR114050	NE
DOS 06871-1	Siluriformes	Plotosidae	Plotosus lineatus	Barili–Santander	2018-12-30	DOS	99.84	BOLD:AAB3012	OR114046	NE
DOS 06872-1	Siluriformes	Plotosidae	Plotosus lineatus	Mactan	2018-12-27	DOS	99.83	BOLD:AAB3012	OR114047	NE
DOS 06872-4	Siluriformes	Plotosidae	Plotosus lineatus	Mactan	2018-12-27	DOS	100	BOLD:ABY8174	OR114048	NE
DOS 06872-5	Siluriformes	Plotosidae	Plotosus lineatus	Mactan	2018-12-27	DOS	100	BOLD:ABY8174	OR114049	NE
DOS 08680	Spariformes	Lethrinidae	Gnathodentex aureolineatus	n/a	2010/2/22–2/27	NAMR	100	BOLD:AAC8927	OR114262	LC
DOS 06770-1	Spariformes	Lethrinidae	Gymnocranius griseus	Barili–Santander	2019-01-02	DOS	100	BOLD:AAB5192	OR113953	LC
DOS 06774-1	Spariformes	Lethrinidae	Lethrinus atkinsoni	Mactan	2018-12-27	-	100	BOLD:ABY5451	OR113956	LC
DOS 06778-2	Spariformes	Lethrinidae	Lethrinus genivittatus	Mactan	2018-12-27	DOS	100	BOLD:ACK7780	OR113959	LC
DOS 06771	Spariformes	Lethrinidae	Lethrinus obsoletus	Mactan	2018-12-27	DOS	100	BOLD:AAC1522	OR113954	LC
DOS 06773	Spariformes	Lethrinidae	Lethrinus obsoletus	Mactan	2018-12-27	-	100	BOLD:AAC1522	OR113955	LC
DOS 06776	Spariformes	Lethrinidae	Lethrinus ornatus	Bantayan Island	2019-01-05	DOS	99.83	BOLD:AAE7226	OR113957	LC
DOS 08681	Spariformes	Lethrinidae	Monotaxis heterodon	n/a	2010/2/22–2/27	NAMR	100	BOLD:AAC3268	OR114263	LC
DOS 06836	Spariformes	Nemipteridae	Nemipterus furcosus	Mactan	2018-12-27	DOS	99.85	BOLD:AAF2306	OR114012	LC
DOS 06838	Spariformes	Nemipteridae	Nemipterus furcosus	Danao–Mandaue	2018-12-28	DOS	100	BOLD:AAF2306	OR114014	LC
DOS 06839-1	Spariformes	Nemipteridae	Nemipterus furcosus	Danao–Mandaue	2018-12-28	-	100	BOLD:AAF2306	OR114015	LC
DOS 08682	Spariformes	Nemipteridae	Nemipterus furcosus	n/a	2010/2/22–2/27	NAMR	100	BOLD:AAF2306	OR114264	LC
DOS 08683	Spariformes	Nemipteridae	Nemipterus sp.	n/a	2010/2/22–2/27	NAMR	100	BOLD:AAC6767	OR114265	NE
DOS 06840	Spariformes	Nemipteridae	Nemipterus zysron	Danao–Mandaue	2018-12-28	-	100	BOLD:AAD1868	OR114016	LC
DOS 08684	Spariformes	Nemipteridae	Parascolopsis akatamae	n/a	2010/2/22–2/27	NAMR	100	BOLD:AAC6939	OR114266	NE
DOS 06843	Spariformes	Nemipteridae	Parascolopsis eriomma	Barili–Santander	2019-01-02	-	100	BOLD:AAU4592	OR114018	LC
DOS 06844-4	Spariformes	Nemipteridae	Parascolopsis rufomaculata	Bogo	2019-01-04	DOS	99.45	BOLD:AAE3653	OR114019	NE
DOS 06848	Spariformes	Nemipteridae	Pentapodus bifasciatus	Bantayan Island	2019-01-05	DOS	99.83	BOLD:ADB4940	OR114023	NE
DOS 06849	Spariformes	Nemipteridae	Pentapodus bifasciatus	Mactan	2018-12-27	DOS	100	BOLD:ADB4940	OR114024	NE
DOS 06854	Spariformes	Nemipteridae	Pentapodus bifasciatus	Mactan	2018-12-27	-	100	BOLD:ADB4940	OR114030	NE
DOS 06846	Spariformes	Nemipteridae	Pentapodus caninus	Bogo	2019-01-04	DOS	100	BOLD:AAE6343	OR114021	LC
DOS 08685	Spariformes	Nemipteridae	Pentapodus caninus	n/a	2010/2/22–2/27	NAMR	99.83	BOLD:AAE6343	OR114267	LC
DOS 06845-2	Spariformes	Nemipteridae	Pentapodus setosus	Mactan	2018-12-27	-	100	BOLD:ADB8286	OR114020	NE
DOS 06847	Spariformes	Nemipteridae	Pentapodus setosus	Mactan	2018-12-27	-	100	BOLD:ADB8286	OR114022	NE
DOS 06855-2	Spariformes	Nemipteridae	Pentapodus trivittatus	Barili–Santander	2019-01-02	DOS	100	BOLD:AAM4604	OR114031	LC
DOS 06856-1	Spariformes	Nemipteridae	Pentapodus trivittatus	Mactan	2018-12-27	DOS	100	BOLD:AAM4604	OR114032	LC
DOS 06857	Spariformes	Nemipteridae	Pentapodus trivittatus	Mactan	2018-12-27	DOS	100	BOLD:AAM4604	OR114033	LC
DOS 06850-1	Spariformes	Nemipteridae	Scolopsis affinis	Barili–Santander	2019-01-02	DOS	99.81	BOLD:AAB9722	OR114025	LC
DOS 08686-1	Spariformes	Nemipteridae	Scolopsis affinis	n/a	2010/2/22–2/27	NAMR	100	BOLD:AAB9722	OR114268	LC
DOS 08686-2	Spariformes	Nemipteridae	Scolopsis affinis	n/a	2010/2/22–2/27	NAMR	100	BOLD:AAB9722	OR114269	LC
DOS 06851-1	Spariformes	Nemipteridae	Scolopsis bilineata	Mactan	2018-12-27	-	100	BOLD:AAC2480	OR114026	LC
DOS 06851-3	Spariformes	Nemipteridae	Scolopsis bilineata	Mactan	2018-12-27	DOS	100	BOLD:AAC2480	OR114027	LC
DOS 06842	Spariformes	Nemipteridae	Scolopsis ciliata	Mactan	2018-12-27	DOS	100	BOLD:AAF0532	OR114017	LC
DOS 06852-3	Spariformes	Nemipteridae	Scolopsis ciliata	Mactan	2018-12-27	DOS	100	BOLD:AAF0532	OR114028	LC
DOS 06853-1	Spariformes	Nemipteridae	Scolopsis lineata	Mactan	2018-12-27	DOS	100	BOLD:AAD6276	OR114029	LC
DOS 08687	Spariformes	Nemipteridae	Scolopsis lineata	n/a	2010/2/22–2/27	NAMR	100	BOLD:AAD6276	OR114270	LC
DOS 06777-1	Spariformes	Nemipteridae	Scolopsis monogramma	Danao–Mandaue	2018-12-28	-	100	BOLD:AAB7395	OR113958	LC
DOS 08688	Spariformes	Nemipteridae	Scolopsis taenioptera	n/a	2010/2/22–2/27	NAMR	100	BOLD:AAB7416	OR114271	LC
DOS 06858	Spariformes	Nemipteridae	Scolopsis xenochrous	Bogo	2019-01-04	DOS	99.83	BOLD:AAD5999	OR114034	LC
DOS 08689-1	Spariformes	Sillaginidae	Sillago aeolus	n/a	2010/2/22–2/27	NAMR	99.83	BOLD:ACE0618	OR114272	NE
DOS 08689-2	Spariformes	Sillaginidae	Sillago aeolus	n/a	2010/2/22–2/27	NAMR	100	BOLD:ACE0618	OR114273	NE
DOS 08634	Syngnathiformes	Callionymidae	Dactylopus dactylopus	n/a	2010/2/22–2/27	NAMR	99.54	BOLD:AAC9469	OR114206	LC
DOS 08690	Syngnathiformes	Centriscidae	Centriscus scutatus	n/a	2010/2/22–2/27	NAMR	100	BOLD:AAK0727	OR114274	LC
DOS 06684	Syngnathiformes	Dactylopteridae	Dactyloptena tiltoni	Barili–Santander	2018-12-30	DOS	100	BOLD:ADB4589	OR113874	NE
DOS 08691-1	Syngnathiformes	Dactylopteridae	Dactyloptena tiltoni	n/a	2010/2/22–2/27	NAMR	100	BOLD:ADB4589	OR114275	NE
DOS 08691-2	Syngnathiformes	Dactylopteridae	Dactyloptena tiltoni	n/a	2010/2/22–2/27	NAMR	100	BOLD:ADB4589	OR114276	NE
DOS 06698-1	Syngnathiformes	Fistulariidae	Fistularia commersonii	Barili–Santander	2018-12-30	-	100	BOLD:AAB5992	OR113886	LC
DOS 06809-1	Syngnathiformes	Mullidae	Mulloidichthys flavolineatus	Mactan	2018-12-27	DOS	100	BOLD:AAB2592	OR113991	LC
DOS 06812	Syngnathiformes	Mullidae	Mulloidichthys flavolineatus	Mactan	2018-12-27	DOS	100	BOLD:AAB2592	OR113993	LC
DOS 06811-1	Syngnathiformes	Mullidae	Parupeneus barberinus	Mactan	2018-12-27	-	99.84	BOLD:AAB5979	OR113992	LC
DOS 06813-1	Syngnathiformes	Mullidae	Parupeneus heptacanthus	Bogo	2019-01-04	-	99.81	BOLD:AAB2589	OR113994	LC
DOS 06814-1	Syngnathiformes	Mullidae	Parupeneus multifasciatus	Mactan	2018-12-27	DOS	100	BOLD:AAB3862	OR113995	LC
DOS 06816-1	Syngnathiformes	Mullidae	Upeneus sulphureus	Danao–Mandaue	2018-12-28	DOS	99.82	BOLD:AAB6466	OR113997	LC
DOS 06815	Syngnathiformes	Mullidae	Upeneus tragula	Barili–Santander	2018-12-30	DOS	100	BOLD:AAB9327	OR113996	LC
DOS 06817-1	Syngnathiformes	Mullidae	Upeneus tragula	Mactan	2018-12-27	DOS	99.81	BOLD:AAB9327	OR113998	LC
DOS 06818-1	Syngnathiformes	Mullidae	Upeneus vittatus	Barili–Santander	2018-12-30	DOS	99.82	BOLD:ACV4665	OR113999	LC
DOS 06605-1	Tetraodontiformes	Balistidae	Abalistes stellatus	Bogo	2019-01-06	-	100	BOLD:ACK7828	OR113796	NE
DOS 06606-1	Tetraodontiformes	Balistidae	Balistapus undulatus	Mactan	2018-12-27	-	99.84	BOLD:AAC2755	OR113797	NE
DOS 06607	Tetraodontiformes	Balistidae	Balistapus undulatus	Bogo	2019-01-06	-	100	BOLD:AAC2755	OR113798	NE
DOS 06608	Tetraodontiformes	Balistidae	Balistoides conspicillum	Bogo	2019-01-04	DOS	100	BOLD:AAC6874	OR113799	NE
DOS 06609-1	Tetraodontiformes	Balistidae	Balistoides viridescens	Mactan	2018-12-27	DOS	100	BOLD:AAD0474	OR113800	NE
DOS 06610	Tetraodontiformes	Balistidae	Canthidermis maculata	Bogo	2019-01-06	DOS	100	BOLD:AAC9669	OR113801	LC
DOS 06611	Tetraodontiformes	Balistidae	Melichthys vidua	Bogo	2019-01-07	DOS	100	BOLD:AAB2686	OR113802	NE
DOS 06612	Tetraodontiformes	Balistidae	Pseudobalistes fuscus	Bogo	2019-01-06	-	99.84	BOLD:ACZ6203	OR113803	NE
DOS 06613-1	Tetraodontiformes	Balistidae	Rhinecanthus verrucosus	Mactan	2018-12-27	DOS	100	BOLD:AAD0262	OR113804	NE
DOS 06614	Tetraodontiformes	Balistidae	Sufflamen chrysopterum	Bogo	2019-01-06	DOS	100	BOLD:AAB1339	OR113805	NE
DOS 06615	Tetraodontiformes	Balistidae	Sufflamen fraenatum	Bogo	2019-01-06	DOS	100	BOLD:AAB1338	OR113806	LC
DOS 06685	Tetraodontiformes	Diodontidae	Diodon holocanthus	Mactan	2018-12-27	-	100	BOLD:ACK7928	OR113875	LC
DOS 06686	Tetraodontiformes	Diodontidae	Diodon liturosus	Barili–Santander	2019-01-02	DOS	99.65	BOLD:AAD9999	OR113876	NE
DOS 06687	Tetraodontiformes	Diodontidae	Diodon liturosus	Bogo	2019-01-07	-	100	BOLD:AAD9999	OR113877	NE
DOS 06795-1	Tetraodontiformes	Monacanthidae	Acreichthys tomentosus	Mactan	2018-12-27	-	99.82	BOLD:ACK8248	OR113977	LC
DOS 06803-1	Tetraodontiformes	Monacanthidae	Acreichthys tomentosus	Mactan	2018-12-27	DOS	99.14	BOLD:ACK8248	OR113985	LC
DOS 06801	Tetraodontiformes	Monacanthidae	Aluterus monoceros	Barili–Santander	2018-12-30	-	99.08	BOLD:AAB8882	OR113983	LC
DOS 06796	Tetraodontiformes	Monacanthidae	Cantherhines pardalis	Bogo	2019-01-06	DOS	99.83	BOLD:AAB9564	OR113978	LC
DOS 06802-1	Tetraodontiformes	Monacanthidae	Cantherhines pardalis	Bogo	2019-01-04	-	100	BOLD:AAB9564	OR113984	LC
DOS 08692	Tetraodontiformes	Monacanthidae	Cantherhines pardalis	n/a	2010/2/22–2/27	NAMR	100	BOLD:AAB9564	OR114277	LC
DOS 06799	Tetraodontiformes	Monacanthidae	Monacanthus chinensis	Barili–Santander	2019-01-02	DOS	99.66	BOLD:AAB6368	OR113981	LC
DOS 06986	Tetraodontiformes	Monacanthidae	Paraluteres prionurus	Mactan	2018-12-27	DOS	100	BOLD:AAC3185	OR114155	LC
DOS 06798	Tetraodontiformes	Monacanthidae	Pervagor janthinosoma	Bogo	2019-01-06	DOS	100	BOLD:ACV5758	OR113980	LC
DOS 06797-2	Tetraodontiformes	Monacanthidae	Pseudomonacanthus macrurus	Bogo	2019-01-06	DOS	99.83	BOLD:ACK7603	OR113979	LC
DOS 06800-1	Tetraodontiformes	Monacanthidae	Pseudomonacanthus macrurus	Mactan	2018-12-27	-	99.66	BOLD:ACK7603	OR113982	LC
DOS 06982	Tetraodontiformes	Tetraodontidae	Arothron immaculatus	Barili–Santander	2018-12-30	DOS	100	BOLD:AAD2857	OR114152	LC
DOS 06983	Tetraodontiformes	Tetraodontidae	Arothron manilensis	Barili–Santander	2018-12-30	DOS	99.62	BOLD:AAD2857	OR114153	LC
DOS 03163	Tetraodontiformes	Tetraodontidae	Chelonodontops patoca	Badian	2018-12-30	DOS	100	BOLD:ADA9646	OR113758	LC
DOS 06984	Tetraodontiformes	Tetraodontidae	Chelonodontops patoca	Barili–Santander	2018-12-30	DOS	100	BOLD:ADA9646	OR114154	LC
DOS 06987	Tetraodontiformes	Tetraodontidae	Chelonodontops patoca	Barili–Santander	2018-12-30	-	100	BOLD:ADA9646	OR114156	LC
DOS 06988	Tetraodontiformes	Tetraodontidae	Lagocephalus lagocephalus	Barili–Santander	2019-01-02	DOS	100	BOLD:AAI2183	OR114157	LC
DOS 06989-1	Tetraodontiformes	Tetraodontidae	Lagocephalus lagocephalus	Barili–Santander	2019-01-02	DOS	100	BOLD:AAI2183	OR114158	LC
DOS 08693-1	Tetraodontiformes	Tetraodontidae	Lagocephalus spadiceus	n/a	2010/2/22–2/27	NAMR	100	BOLD:ACK7520	OR114278	LC
DOS 08693-2	Tetraodontiformes	Tetraodontidae	Lagocephalus spadiceus	n/a	2010/2/22–2/27	NAMR	99.81	BOLD:ACK7520	OR114279	LC
DOS 06867-2	Uranoscopiformes	Pinguipedidae	Parapercis cylindrica	Mactan	2018-12-27	DOS	100	BOLD:AAE3575	OR114042	NE
DOS 08694	Uranoscopiformes	Pinguipedidae	Parapercis tetracantha	n/a	2010/2/22–2/27	NAMR	100	BOLD:AAE6847	OR114280	NE
DOS 08695	Uranoscopiformes	Pinguipedidae	Parapercis xanthozona	n/a	2010/2/22–2/27	NAMR	100	BOLD:AAV2782	OR114281	LC
DOS 08696-1	Uranoscopiformes	Uranoscopidae	Uranoscopus bicinctus	n/a	2010/2/22–2/27	NAMR	100	BOLD:AAD5937	OR114282	NE
DOS 08696-2	Uranoscopiformes	Uranoscopidae	Uranoscopus bicinctus	n/a	2010/2/22–2/27	NAMR	100	BOLD:AAD5937	OR114283	NE
